# Supplementary material for: Metal Decorated B4N4 Nanocages Quantum Dots for Hydrogen Storage: A Comprehensive Density Functional Theory Approach
Source: Nanomaterials (Basel). 2026 Apr 22;16(9):499. doi: 10.3390/nano16090499 (PMC13165286; doi:10.3390/nano16090499)
Supplement: Supplementary file 1 [file nanomaterials-16-00499-s001.zip]

Archive with 1 entries (1 files):
- nanomaterials-4240238-supplementary.pdf
